# Supplementary material for: Generating variability from motor primitives during infant locomotor development
Source: eLife. 2023 Jul 31;12:e87463. doi: 10.7554/eLife.87463 (PMC10390046; doi:10.7554/eLife.87463)
Supplement: Source code 1. [file elife-87463-code1.zip]

Archive with 23 entries (21 files):
- sNM3F_basic/
- sNM3F_basic/blockTranspose.m
- sNM3F_basic/normalizeOutput.m
- sNM3F_basic/orderOutput.m
- sNM3F_basic/rescaleOutput.m
- sNM3F_basic/sNM3F_basic.m
- sNM3F_basic/testdata_N=3_P=3.mat
- sNM3F_basic/test_sNM3F_basic.m
- sNM3F_TS/
- sNM3F_TS/buildAhat.m
- sNM3F_TS/buildDs.m
- sNM3F_TS/buildQ.m
- sNM3F_TS/buildTheta.m
- sNM3F_TS/buildThetaij.m
- sNM3F_TS/cleanOutput.m
- sNM3F_TS/getVAF.m
- sNM3F_TS/sNM3F.m
- sNM3F_TS/testdataTS_N=3_P=3.mat
- sNM3F_TS/test_sNM3F.m
- sNM3F_TS/updateTS.m
- sNM3F_TS/updateTSfast.m
- sNM3F_TS/updateTSfast_mex.mexw32
- sNM3F_TS/updateTS_mex.mexw32
