# Supplementary material for: Generating variability from motor primitives during infant locomotor development
Source: eLife. 2023 Jul 31;12:e87463. doi: 10.7554/eLife.87463 (PMC10390046; doi:10.7554/eLife.87463)
Supplement: Source code 1. [file elife-87463-code1.zip › sNM3F_basic/rescaleOutput.m]

function [A,Wi,Wb] = rescaleOutput(A,Wi,Wb)

% Make sure that Wi'*Wi and Wb*Wb' scales to identity
sPm=max(max(Wi'*Wi));
Wi=Wi./sqrt(sPm);
sNm=max(max(Wb*Wb'));
Wb=Wb./sqrt(sNm);
A=A.*sqrt(sPm)*sqrt(sNm);

end %#EoF rescaleOutput
