# Supplementary material for: Generating variability from motor primitives during infant locomotor development
Source: eLife. 2023 Jul 31;12:e87463. doi: 10.7554/eLife.87463 (PMC10390046; doi:10.7554/eLife.87463)
Supplement: Source code 1. [file elife-87463-code1.zip › sNM3F_TS/buildQ.m]

function Q=buildQ(Theta,Wi,T,P,N,S)
% Build the matrix 'Q'

Wbar=repmat(reshape(Wi,[T*P 1]),[N 1]); % [TPN x 1] 
Qcell=cell(1,S);
for s=1:S
	Qcell{s}=reshape(sparse(Theta{s}*Wbar),[T P*N]); % [T x PN]
end
Q=blkdiag(Qcell{:}); % [TS x PNS]

end %#EoF buildQ
