# Supplementary material for: Generating variability from motor primitives during infant locomotor development
Source: eLife. 2023 Jul 31;12:e87463. doi: 10.7554/eLife.87463 (PMC10390046; doi:10.7554/eLife.87463)
Supplement: Source code 1. [file elife-87463-code1.zip › sNM3F_TS/getVAF.m]

function VAF=getVAF(Mb,E2,S)

T=size(Mb,1)/S;
M=size(Mb,2);

% Get mean muscle pattern
Mmean=zeros(T,M);
for s=1:S 
	Mmean=Mmean+Mb(T*(s-1)+1:T*s,:)/S; 
end


% Total Variance
SST=0;
for s=1:S
    Mb0=Mb(T*(s-1)+1:T*s,:)-Mmean;
    SST=SST+norm(Mb0,'fro')^2;
end

% Variance Accounted For
VAF=1-E2/SST;

end %#EoF getVAF
