# Supplementary material for: Generating variability from motor primitives during infant locomotor development
Source: eLife. 2023 Jul 31;12:e87463. doi: 10.7554/eLife.87463 (PMC10390046; doi:10.7554/eLife.87463)
Supplement: Source code 1. [file elife-87463-code1.zip › sNM3F_TS/test_sNM3F.m]

% EXAMPLE OF MULTIPLE RUNS IMPLEMENTATION
% in practice, you may want to run the algorithm multiple times
% because of local minima

clc; close all; clear all;

T=20; % temporal dimensions
M=6; % spatial dimensions (must be divisible by 3 in this example)
S=10; % total number of samples

% Select how many components to extract
P=3; % 3 temporal components
N=3; % 3 spatial components

% Load EMG-like data from known modules and coefficients (inc. Time-Shifts)
load testdataTS_N=3_P=3.mat

% Run the sNM3F algorithm - in practice, multiple runs should be performed

REP=25; % number of repetitions

st.temporalModules=[]; st.spatialModules=[];
st.combinators=[]; st.delays=[]; st.VAF=[]; st.ERR=[];
restmp=repmat(st,1,REP); ERR=nan(1,REP);
for r=1:REP   
    fprintf(['Run #' num2str(r) '\n']);
    [Wi,Acal,Wb,delay,VAF,E2]=sNM3F(Mb,P,N,S);     
    restmp(r).temporalModules=Wi;
    restmp(r).spatialModules=Wb;
    restmp(r).combinators=Acal;
    restmp(r).delays=delay;
    restmp(r).VAF=VAF;
    restmp(r).ERR=sqrt(E2(end)/(size(Mb,1)*size(Mb,2)));
    restmp(r).E2=E2;
    ERR(r)=E2(end);
end

% Return the best run (with respect to reconstruction error)
[ignr,indr]=min(ERR);
RESULT=restmp(indr);
